# Supplementary material for: Identify the digitalization technology opportunity of low-carbon energy technologies: Using the patent data and collaborative filtering
Source: PLoS One. 2024 Sep 3;19(9):e0309420. doi: 10.1371/journal.pone.0309420 (PMC11371251; doi:10.1371/journal.pone.0309420)
Supplement: S1 Data — (ZIP) [file pone.0309420.s001.zip]

Archive with 9 entries (8 files):
- Data/
- Data/granted_patent_application_date.Rdata
- Data/granted_patent_info.Rdata
- Data/ict_cpc.Rdata
- Data/LCET_granted_patent_info.Rdata
- Data/LCET_patent_citation.Rdata
- Data/LCET_patent_citationpatent_CPC.Rdata
- Data/LCET_patent_CPC.Rdata
- Data/paper_r_script.R
