# Supplementary material for: Identify the digitalization technology opportunity of low-carbon energy technologies: Using the patent data and collaborative filtering
Source: PLoS One. 2024 Sep 3;19(9):e0309420. doi: 10.1371/journal.pone.0309420 (PMC11371251; doi:10.1371/journal.pone.0309420)
Supplement: S1 Data — (ZIP) [file pone.0309420.s001.zip › Data/paper_r_script.R]

library(tidyr)
library(dplyr)
library(Matrix)
library(ggplot2)


load("granted_patent_application_date.Rdata")
load("LCET_granted_patent_info.Rdata")
load("granted_patent_info.Rdata")
load("LCET_patent_CPC.Rdata")
load("LCET_patent_citation.Rdata")
load("LCET_patent_citationpatent_CPC.Rdata")
load("ict_cpc.Rdata")


## part 1 ----
patent_backgroud <- left_join(patent_backgroud,app_date,by='patent_id')
patent_cpc2  <- separate(data = patent_cpc, col = cpc_group, into = c("cpc_maingroup", "cpc2"), sep = "/", remove = FALSE)
back_cpc2 <- separate(data = back_cpc, col = cpc_group, into = c("cpc_maingroup", "cpc2"), sep = "/", remove = FALSE)
ictcpc2<- separate(data = ictcpc, col = cpc, into = c("cpc_maingroup", "cpc2"), sep = "/", remove = FALSE)

backgrantcitation0<- backgrantcitation

g_ictpat<- patent_cpc[patent_cpc$cpc_group %in% ictcpc$cpc,]
bc_ictpat<- back_cpc[back_cpc$cpc_group %in% ictcpc$cpc,]
ICTpat<- rbind(g_ictpat,bc_ictpat) 

backgrantcitation<- left_join(backgrantcitation,app_date,by='patent_id')

backgrantcitation$cidict<- 0
backgrantcitation$cidict[backgrantcitation$citation_patent_id %in% ICTpat$patent_id]<- 1
patent_ict_citation<- backgrantcitation[backgrantcitation$cidict==1,]

patent_backgroud$ICTback_flag<- 0
patent_backgroud$ICTback_flag[patent_backgroud$patent_id %in% patent_ict_citation$patent_id]<- 1

patent_backgroud$ICT_flag <- 0
patent_backgroud$ICT_flag[patent_backgroud$patent_id %in% ICTpat$patent_id]<- 1

patent_backgroud$ICT<- 0
patent_backgroud$ICT[which(patent_backgroud$ICT_flag+patent_backgroud$ICTback_flag>0)]<- 1

patent_year <-  patent_backgroud[patent_backgroud$appyear>1985&patent_backgroud$appyear<2021,]
dim(patent_year)
sum(patent_year$ICT)
patent_year <- patent_year %>% group_by(appyear)%>%summarise('Pnum' = n(),'Pdignum'=sum(ICT))

ict_year <- data.frame(appyear = numeric())

for (y in c(1986:2020)){
  pl <- patent_backgroud[patent_backgroud$ICT==1&patent_backgroud$appyear==y,] 
  patent_ict_cpcall <- patent_cpc2[patent_cpc2$patent_id %in% pl$patent_id,]
  patent_ict_cpcall <- patent_ict_cpcall[-which(grepl('^Y',patent_ict_cpcall$cpc_maingroup)),]
  
  patenty <- patent_backgroud[patent_backgroud$appyear==y,] 
  patentycpc <- patent_cpc2[patent_cpc2$patent_id %in% patenty$patent_id,]
  patentycpc <- patentycpc[-which(grepl('^Y',patentycpc$cpc_maingroup)),] 
  
  dt <- data.frame(appyear = y,
                 pictcpcnum = length(unique(patent_ict_cpcall$cpc_maingroup)),
                 patentcpcnum = length(unique(patentycpc$cpc_maingroup)))
  ict_year <- rbind(ict_year,dt)
}

patent_ICT_year <- left_join(patent_year,ict_year,by='appyear')

library(scales)
p1 <- ggplot(patent_ICT_year, aes(x=appyear)) +theme_bw() +
  geom_line( aes(y=Pnum ,linetype="# LCET patents"),size=0.5) +
  geom_line( aes(y=patentcpcnum,linetype="# CPC main groups in LCET"), size=0.5) +
  geom_line( aes(y=pictcpcnum,linetype="# CPC main groups in LCET-ICT"),color="black",size=0.5) + 
  geom_line( aes(y=Pdignum,linetype="# LCET-ICT patents"),color="black",size=0.5)+
  theme(legend.position = c(0.70,0.25),legend.key.height =  unit(8, "pt"),
        legend.key.width = unit(15, "pt"),
        legend.text=element_text(size=5),
        legend.background = element_rect(fill = "transparent",colour = NA),
        axis.title.x = element_text(size=5),
        axis.title.y = element_text(size=5),
        axis.text.x = element_text( size=5),
        axis.text.y = element_text( size=5),
        plot.tag = element_text(size = 5),
        panel.grid.minor.x  = element_blank(),
        panel.grid.major = element_line(linewidth=0.2),
        panel.grid.minor = element_line(linewidth=0.2))+
  scale_y_log10(breaks=10^seq(2,4,0.5),labels=scales::trans_format('log10',math_format(10^.x)),
                name='Number of granted patents or CPC main groups')+
  scale_x_continuous(breaks=seq(1985,2020,5),name = "Application year")+
  scale_linetype_manual(name="",values =
                          c('# LCET patents'='solid',
                            '# CPC main groups in LCET'='dashed',
                            '# CPC main groups in LCET-ICT'='dotdash',
                            '# LCET-ICT patents'='dotted'),
                        breaks = c('# LCET patents',
                                   '# LCET-ICT patents',
                                   '# CPC main groups in LCET',
                                   '# CPC main groups in LCET-ICT'
                                   ))+labs(tag = "(a)")

p2 <- ggplot(patent_ICT_year, aes(x=appyear)) +theme_bw() +
  theme(panel.background = element_rect(fill = "transparent",colour = NA),
    plot.background = element_rect(fill = "transparent",colour = NA),
    panel.grid.minor = element_blank())+
  scale_x_continuous(breaks=seq(1985,2020,5),name = "Application year")+
  geom_smooth( aes(y=pictcpcnum/patentcpcnum ),size=0.5,color ='black') +
  theme(legend.position = c(0.25,0.8),legend.key.height =  unit(25, "pt"),
        legend.key.width = unit(55, "pt"),
        legend.text=element_text(size=4),
        axis.title.x = element_text(size=4),
        axis.title.y = element_text(size=4),
        axis.text.x = element_text( size=4),
        axis.text.y = element_text( size=4),
        plot.tag = element_text(size = 5),
        panel.grid.major = element_line(linewidth=0.2))+
  scale_y_continuous(name='# LCET-ICT CPC/ # LCET CPC')+
  labs(tag = "(c)")

p3 <- ggplot(patent_ICT_year, aes(x=appyear)) +theme_bw() +
  theme(panel.background = element_rect(fill = "transparent",colour = NA),
    plot.background = element_rect(fill = "transparent",colour = NA),
    panel.grid.minor = element_blank())+
  scale_x_continuous(breaks=seq(1985,2020,5),name = "Application year")+
  geom_smooth( aes(y=Pdignum/Pnum ),size=0.5,color ='black') +
  theme(legend.position = c(0.25,0.8),legend.key.height =  unit(25, "pt"),
        legend.key.width = unit(55, "pt"),
        legend.text=element_text(size=4),
        axis.title.x = element_text(size=4),
        axis.title.y = element_text(size=4),
        axis.text.x = element_text( size=4),
        axis.text.y = element_text( size=4),
        plot.tag = element_text(size = 5),
        panel.grid.major = element_line(linewidth=0.2))+
  scale_y_continuous(name='# LCET-ICT patents/ # LCET patents')+
  labs(tag = "(b)")

library(patchwork)

p1 +(p3+p2+ plot_layout(ncol=1))+plot_layout(ncol=2,widths = c(1.6,1))
ggsave("Fig2.tif", width = 5, height = 3, dpi = 600)

## part 2 -----
### t1 -----
patent_backgroud0 <- patent_backgroud[patent_backgroud$appyear>2010 & patent_backgroud$appyear<2016,]
dim(patent_backgroud0)
patentcpc0 <- patent_cpc2[patent_cpc2$patent_id %in% patent_backgroud0$patent_id,]
patentcpc0 <- patentcpc0[-which(grepl('^Y',patentcpc0$cpc_group)),]
temp <- patentcpc0 %>% group_by(patent_id, cpc_maingroup) %>% summarise('num' = n())
temp1 <- temp
colnames(temp1)[2] <-'cpc_maingroup_patent_id'

backcite1 <-backgrantcitation0[backgrantcitation0$patent_id %in% patentcpc0$patent_id,]

colnames(back_cpc2)[1] <-'citation_patent_id'
ESICT <-left_join(backcite1,back_cpc2,by='citation_patent_id')
ESICT <- ESICT[-which(grepl('^Y',ESICT$cpc_group)),]
temp <-ESICT %>% group_by(patent_id,citation_patent_id,cpc_maingroup) %>% summarise('num' = n())
temp  <- temp[!is.na(temp$cpc_maingroup),]
backcitecpc <- temp

backcitecpc <- left_join(backcitecpc,temp1,by='patent_id')
backcitecpc <- backcitecpc[!is.na(backcitecpc$cpc_maingroup),]
backcitecpc <- backcitecpc[!is.na(backcitecpc$cpc_maingroup_patent_id ),]

backcitecpc$sv <-1


bist <- backcitecpc %>% group_by(cpc_maingroup_patent_id,cpc_maingroup) %>% summarise('num' = sum(sv))
bist$fuzzy  <- 0
bist$fuzzy[bist$num>0] <-5/(1+1/((bist$num[bist$num>0])^2))
bist <- spread(bist[c(1,2,4)],cpc_maingroup,fuzzy)
bist[is.na(bist)] <- 0

tt <- (bist)[,-1]
rownames(tt) <-bist$cpc_maingroup_patent_id
dim(tt)
vs <-as(tt, "sparseMatrix")
xx0 <- (vs)%*%t(vs)
dis <-sqrt(diag(xx0))
L <- dim(tt)[1]

v1 <- matrix(0,nrow = L,ncol = L)
for (i in c(1:L)){
  v1[i,] <- dis[i]
}

v2 <- matrix(0,nrow = L,ncol = L)
diag(v2) <- dis
v2s <-as(v2, "sparseMatrix")
xx <- v1%*%v2s

m <-xx0/xx


patentcpc0 <-left_join(patentcpc0,patent_backgroud,by='patent_id')
cpcICTfrag <-patentcpc0[c(1,3,11)] %>% distinct(patent_id, cpc_maingroup, .keep_all = TRUE)
cpcICTfrag <- cpcICTfrag %>% group_by(cpc_maingroup,ICT) %>% summarise('num'=n())%>%spread(ICT,num)
cpcICTfrag[is.na(cpcICTfrag)]<-0
cpcICTfrag$fuzzy<-0
cpcICTfrag$fuzzy[cpcICTfrag$`1`>0] <- 5/(1+1/(cpcICTfrag$`1`[cpcICTfrag$`1`>0])^2)

cpcICTfrag0 <- cpcICTfrag
vfuzzy <- cpcICTfrag$fuzzy[match(rownames(m),cpcICTfrag$cpc_maingroup)]
length(vfuzzy)

### t2 -----
patent_backgroud0 <- patent_backgroud[patent_backgroud$appyear>2015 & patent_backgroud$appyear<2021,]
patentcpc0 <- patent_cpc2[patent_cpc2$patent_id %in% patent_backgroud0$patent_id,]
patentcpc0 <- patentcpc0[-which(grepl('^Y',patentcpc0$cpc_group)),]
patentcpc0 <- left_join(patentcpc0,patent_backgroud,by='patent_id')
cpcICTfrag <- patentcpc0[c(1,3,11)] %>% distinct(patent_id, cpc_maingroup, .keep_all = TRUE)
cpcICTfrag <- cpcICTfrag %>% group_by(cpc_maingroup,ICT) %>% summarise('num'=n())%>%spread(ICT,num)
cpcICTfrag[is.na(cpcICTfrag)] <- 0

xxx <- data.frame(n = numeric())
for (p in seq(0,1,0.02)){
  m1 <- m
  m1[which(m1<p,arr.ind = T)]=0
  m0 <- m1[rownames(m1) %in% cpcICTfrag0$cpc_maingroup[cpcICTfrag0$fuzzy==0],]
  m0 <- as.matrix(m0)
  
  vv <- (m0%*%vfuzzy)
  vv <- cbind(vv,cpcICTfrag$`1`[match(rownames(vv),cpcICTfrag$cpc_maingroup)])
  vv[is.na(vv)] <- 0
  vv <- as.matrix(vv)
  vv <- as.data.frame(vv[order(vv[,1],decreasing = TRUE),])
  
  for (f in seq(20,200,5)){
    vv10 <- vv[1:f,]
    p1 <- length(which(vv10$V2>0))/f
    d <- data.frame(n=p,num = f,pt = p1)
    xxx <- rbind(xxx,d)
   }
}

p4 <- ggplot(xxx,aes(n,num))+theme_bw()+
  geom_raster(aes(fill=pt*100), interpolate=TRUE)+
  scale_fill_gradient(low = "black", high = "white",name = "Accuracy(%)")+
  scale_x_continuous(name = "Similarity threshold")+
  scale_y_continuous(name = "Selected technology \n opportunity number")+
  theme(legend.text=element_text(size=10),
        #legend.position = "top",
        axis.title.x = element_text(size=10),
        axis.title.y = element_text(size=10),
        axis.text.x = element_text( size=10),
        axis.text.y = element_text( size=10))+
  labs(tag="(a)")

xxx0 <- xxx[xxx$num %in% c(30,40,50,60,70),]
p5 <- ggplot(xxx0,aes(n,pt))+theme_bw()+
  geom_line(aes(color=factor(num)),size=1.2)+
  scale_x_continuous(name = "Similarity threshold",
                     limits = c(0,0.4))+
  scale_y_continuous(name = "The accuracy of the digitalization \n technology opportunity identification",
                     limits = c(0.3,0.85),
                     labels = scales::percent)+
  scale_color_discrete(name="Selected technology \n opportunity number")+
  theme(legend.position = c(0.30,0.25),legend.key.height =  unit(15, "pt"),
        legend.key.width = unit(25, "pt"),
        legend.text=element_text(size=10),
        legend.background = element_rect(fill = "transparent",colour = NA),
        axis.title.x = element_text(size=10),
        axis.title.y = element_text(size=10),
        axis.text.x = element_text( size=10),
        axis.text.y = element_text( size=10))+
  guides(color=guide_legend(nrow = 3,byrow=T))+
  labs(tag="(b)")

p4 +p5+ plot_layout(ncol = 2)
ggsave("Fig3.tif", width = 10, height = 5, dpi = 600)


p <- 0.18
m1 <- m
m1[which(m1<p,arr.ind = T)]=0
m0 <- m1[rownames(m1) %in% cpcICTfrag0$cpc_maingroup[cpcICTfrag0$fuzzy==0],]
m0 <- as.matrix(m0)
vv <- (m0%*%vfuzzy)
vv <- cbind(vv,cpcICTfrag$`1`[match(rownames(vv),cpcICTfrag$cpc_maingroup)])
vv[is.na(vv)]=0
vv <- as.matrix(vv)
vv <- as.data.frame(vv[order(vv[,1],decreasing = TRUE),])

length(which(vv$V2>0))/dim(vv)[1]
length(which(vv$V2[1:30]>0))/30
prop.test(x = c(25, 494), n = c(30, 1430),
          alternative = "greater")

## part 3 ----------

patent_backgroud0 <- patent_backgroud[patent_backgroud$appyear>2015 & patent_backgroud$appyear<2021,]
dim(patent_backgroud0)
patentcpc0 <- patent_cpc2[patent_cpc2$patent_id %in% patent_backgroud0$patent_id,]
patentcpc0 <- patentcpc0[-which(grepl('^Y',patentcpc0$cpc_group)),]
temp <- patentcpc0 %>% group_by(patent_id, cpc_maingroup) %>% summarise('num' = n())
temp1 <- temp
colnames(temp1)[2] <- 'cpc_maingroup_patent_id'


backcite1 <- backgrantcitation0[backgrantcitation0$patent_id %in% patentcpc0$patent_id,]
colnames(back_cpc2)[1] <- 'citation_patent_id'
ESICT <- left_join(backcite1,back_cpc2,by='citation_patent_id')
ESICT <- ESICT[-which(grepl('^Y',ESICT$cpc_group)),]
temp <- ESICT%>%group_by(patent_id,citation_patent_id,cpc_maingroup) %>% summarise('num' = n())
temp <- temp[!is.na(temp$cpc_maingroup),]
backcitecpc <- temp

backcitecpc <- left_join(backcitecpc,temp1,by='patent_id')
backcitecpc <- backcitecpc[!is.na(backcitecpc$cpc_maingroup),]
backcitecpc <- backcitecpc[!is.na(backcitecpc$cpc_maingroup_patent_id ),]

backcitecpc$sv <- 1

bist <- backcitecpc %>% group_by(cpc_maingroup_patent_id,cpc_maingroup) %>% summarise('num' = sum(sv))
bist$fuzzy  <-  0
bist$fuzzy[bist$num>0] <- 5/(1+1/((bist$num[bist$num>0])^2))
bist <- spread(bist[c(1,2,4)],cpc_maingroup,fuzzy)
bist[is.na(bist)] <- 0

tt <- (bist)[,-1]
rownames(tt) <- bist$cpc_maingroup_patent_id
dim(tt)

L <- dim(tt)[1]
vs <- as(tt, "sparseMatrix")
xx0 <- (vs)%*%t(vs)
dis <- diag(sqrt(xx0))
v1 <- matrix(0,nrow = L,ncol = L)
for (i in c(1:L)){
  v1[i,]=dis[i]
}
v2 <- matrix(0,nrow = L,ncol = L)
diag(v2) <- dis
v2s <- as(v2, "sparseMatrix")
xx <- v1%*%v2s
m <- xx0/xx


patentcpc0 <- left_join(patentcpc0,patent_backgroud,by='patent_id')
cpcICTfrag <- patentcpc0[c(1,3,11)] %>% distinct(patent_id, cpc_maingroup, .keep_all = TRUE)
cpcICTfrag <- cpcICTfrag %>% group_by(cpc_maingroup,ICT) %>% summarise('num'=n())%>%spread(ICT,num)
cpcICTfrag[is.na(cpcICTfrag)] <- 0
cpcICTfrag$fuzzy <- 0
cpcICTfrag$fuzzy[cpcICTfrag$`1`>0]=5/(1+1/(cpcICTfrag$`1`[cpcICTfrag$`1`>0])^2)
cpcICTfrag0  <- cpcICTfrag
vfuzzym <- cpcICTfrag[match(rownames(m),cpcICTfrag$cpc_maingroup),]
dim(vfuzzym)
vfuzzy <- cpcICTfrag$fuzzy[match(rownames(m),cpcICTfrag$cpc_maingroup)]
length(which(vfuzzym$fuzzy==0))


p=0.18
m1 <- m
m1[which(m1<p,arr.ind = T)] <- 0
m0 <- m1[rownames(m1) %in% cpcICTfrag0$cpc_maingroup[cpcICTfrag0$fuzzy==0],]
dim(m0)
vv <- (m0%*%vfuzzy)
vv[is.na(vv)] <- 0
vv <- as.matrix(vv)
vv <- as.data.frame(vv[order(vv[,1],decreasing = TRUE),])


CPClist <-  c('Y02E10/1','Y02E10/2','Y02E10/3','Y02E10/4','Y02E10/5',
             'Y02E10/60','Y02E10/7','Y02E60/1','Y02E60/3','Y02E60/5',
             'Y02E50','Y02E20')


renewables <- c('Geothermal','Hydro','Ocean','Solar thermal','Solar PV',
                'Thermal-PV hybrids','Wind','Energy storage','Hydrogen','Fuel cells',
                'Non-fossil fuel','Clean combustion')

patent_cpc3 <- patent_cpc2
patent_cpc3$gtype <- 'Others'
for (i in c(1:12)){
  cpc <- CPClist[i]
  patent_cpc3$gtype[grepl(cpc,patent_cpc3$cpc_group)] <- renewables[i]
}

bit <- patent_cpc3[patent_cpc3$gtype=='Thermal-PV hybrids',]
patent_cpc3$gtype[patent_cpc3$gtype=='Thermal-PV hybrids'] <- 'Solar PV'
bit$gtype <- 'Solar thermal'
patent_cpc3 <- rbind(patent_cpc3,bit)


dtt <- data.frame(cpc_group = "Y02E10/00",gtype = c('Hydro','Ocean',"Solar thermal",
'Solar PV','Wind'))
bit <- patent_cpc3[patent_cpc3$cpc_group=='Y02E10/00',-5]
patent_cpc3$gtype[patent_cpc3$cpc_group=='Y02E10/00'] <- 'Geothermal'
bit <- left_join(bit,dtt,by="cpc_group")
patent_cpc3 <- rbind(patent_cpc3,bit)


dtt <- data.frame(cpc_group = "Y02E60/00",gtype = c("Hydrogen","Fuel cells"))
bit <- patent_cpc3[patent_cpc3$cpc_group=='Y02E60/00',-5]
patent_cpc3$gtype[patent_cpc3$cpc_group=='Y02E60/00'] <- "Energy storage"
bit <- left_join(bit,dtt,by="cpc_group")
patent_cpc3 <- rbind(patent_cpc3,bit)

feaCPC <- data.frame(cpc_maingroup=character())
for (i in rownames(vv)[1:30]){
  print(i)
  xpc <- patent_backgroud0[patent_backgroud0$patent_id %in% (patent_cpc3$patent_id[patent_cpc3$cpc_maingroup==i]),]
  xcpctemp <- patent_cpc3[patent_cpc3$patent_id %in% xpc$patent_id,]
  xcpctempY <- xcpctemp[which(grepl('^Y02E',xcpctemp$cpc_group)),]
  xcpctempY <- xcpctempY[c(1,5)] %>% distinct(patent_id, gtype, .keep_all = TRUE)
  xcpcY <- xcpctempY %>% group_by(gtype)%>% summarise('num' = n())
  xcpcY$num <- xcpcY$num/sum(xcpcY$num)
  
  xxx <- data.frame(m0[rownames(m0)==i,],m0[rownames(m0)==i,]*vfuzzy)
  xxx <- xxx[order(xxx[,2],decreasing = TRUE),]
  xxx <- xxx[c(1:1),]
  vx <- data.frame(colnames(bist)[-1],as.numeric(tt[rownames(tt)==rownames(xxx)[1],]))
  vx <- vx[vx$colnames.bist...1. %in% ictcpc2$cpc_maingroup,]
  vx <- vx[order(vx[,2],decreasing = TRUE),]
  vx <- vx[c(1:5),]
  vx <- vx[vx$as.numeric.tt.rownames.tt.....rownames.xxx..1.....>0,]
  f0 <- data.frame(cpc_maingroup=i,patnum = dim(xpc)[1],gtype=paste(xcpcY$gtype[xcpcY$num>=0.5], collapse = ","),
                  simidigcpc=rownames(xxx)[1],ictcpc = paste(vx[,1], collapse = ","))
  feaCPC <- rbind(feaCPC,f0)

}

for (i in feaCPC$cpc_maingroup[feaCPC$gtype==''] ){
  
  xpc <- patent_backgroud0[patent_backgroud0$patent_id %in% (patent_cpc3$patent_id[patent_cpc3$cpc_maingroup==i]),]
  xcpctemp <- patent_cpc3[patent_cpc3$patent_id %in% xpc$patent_id,]
  xcpctempY <- xcpctemp[which(grepl('^Y02E',xcpctemp$cpc_group)),]
  xcpctempY <- xcpctempY[c(1,5)] %>% distinct(patent_id, gtype, .keep_all = TRUE)
  xcpcY <- xcpctempY %>% group_by(gtype)%>% summarise('num' = n())
  xcpcY$num <- xcpcY$num/sum(xcpcY$num)
  xcpcY <- xcpcY[order(xcpcY$num,decreasing = TRUE),]
  xt = xcpcY$num[1]
  feaCPC$gtype[feaCPC$cpc_maingroup==i] <- paste(xcpcY$gtype[which(xcpcY$num==xt)], collapse = ",")
}

feaCPC$LDS <- vv$`vv[order(vv[, 1], decreasing = TRUE), ]`[match(feaCPC$cpc_maingroup,rownames(vv))]


feaCPCx <- separate(data = feaCPC, col = gtype, into = c("g1", "g2",'g3',"g4"), sep = ",", remove = FALSE)
feacpcextend  <- gather(feaCPCx[c(1,4,5,6,7)], cpc_group, value, c("g1", "g2",'g3',"g4"))
feacpcextend <- feacpcextend[!is.na(feacpcextend$value),]
gtypef <- feacpcextend %>% group_by(value)%>% summarise('num' = n())

df <- data.frame(gtype=character())
for (i in unique(feacpcextend$value)){
  x <- feacpcextend$cpc_maingroup[feacpcextend$value==i]
  x <- paste(x,collapse = ", ")
  d <- data.frame(gtype = i,cpc_maingroup=x)
  df <-  rbind(df,d)
}


patent_cpc_current = patent_cpc3[patent_cpc3$patent_id %in% patent_backgroud0$patent_id,]
patent_cpc_current = patent_cpc_current[grepl("^Y02E",patent_cpc_current$cpc_group),]
patent_cpc_current = patent_cpc_current %>% distinct(patent_id, gtype, .keep_all = TRUE)
gtypef = patent_cpc_current %>% group_by(gtype)%>% summarise('num' = n())

p6  <-  ggplot(gtypef,aes(x=gtype,y=num))+
  geom_col(fill="lightblue3",color="black",width = 0.8,linewidth=0.5)+
  theme_bw()+
  scale_y_continuous(labels = scales::scientific,
                     name="Number of granted patents ",
                     expand = expansion(mult = c(0.01,0.05)))+
  scale_x_discrete(name="LCET fields",
                   limits=c('Geothermal','Hydro','Ocean',
                            'Solar thermal','Solar PV','Wind',
                            'Energy storage','Hydrogen',
                            'Fuel cells','Non-fossil fuel',
                            'Clean combustion',"Others"))+
  theme(axis.text.x = element_text(angle=30,
                                   vjust = 1,
                                   hjust = 0.9),
        axis.text = element_text(size = rel(0.9)),
        axis.title = element_text(size = rel(0.95))
        )

ggsave("Fig4.tif", p6 , width = 5, height = 3.5, dpi = 500)
